# Supplementary material for: Transgenic mice overexpressing the LH receptor in the female reproductive system spontaneously develop endometrial tumour masses
Source: Sci Rep. 2021 Apr 23;11:8847. doi: 10.1038/s41598-021-87492-5 (PMC8065064; doi:10.1038/s41598-021-87492-5)
Supplement: Supplementary file 1 — Supplementary Information 1. [file 41598_2021_87492_MOESM1_ESM.ods]

## Sheet: geni_totali
SUPPLEMENTARY FILE EXCELL 1
Gene name	Function	case (fluorescence)	control (fluorescence)	Log ODD ratio	delta	expression	Patology associated
Rangrf	ref|Mus musculus RAN guanine nucleotide release factor (Rangrf), transcript variant 2, mRNA [NM_021329]	10.13566831	5.234154814	23.75552185	4.901513494	iper	regulate the expression and function of the Nav1.5 cardiac sodium channel in human
Ptpn5	ref|Mus musculus protein tyrosine phosphatase, non-receptor type 5 (Ptpn5), transcript variant 1, mRNA [NM_013643]	11.08714284	6.639567732	20.21004496	4.447575108	iper	May regulate the activity of several effector molecules involved in synaptic plasticity and neuronal cell survival, including MAPKs, Src family kinases and NMDA receptors.
Nppc	ref|Mus musculus natriuretic peptide type C (Nppc), mRNA [NM_010933]	8.383790942	4.629113198	14.47292463	3.754677744	iper
Krt85	ref|Mus musculus keratin 85 (Krt85), mRNA [NM_016879]	11.73365181	8.367243628	11.74449043	3.366408184	iper
Chst13	ref|Mus musculus carbohydrate (chondroitin 4) sulfotransferase 13 (Chst13), mRNA [NM_027928]	8.496254048	5.474163951	9.560495405	3.022090096	iper
Hsd11b2	ref|Mus musculus hydroxysteroid 11-beta dehydrogenase 2 (Hsd11b2), mRNA [NM_008289]	10.53953455	7.578196243	8.992588694	2.961338309	iper
Mug1	ref|Mus musculus murinoglobulin 1 (Mug1), mRNA [NM_008645]	8.512055499	5.625959352	8.629544773	2.886096147	iper
Ramp3	gb|Mus musculus receptor activity modifying protein 3 mRNA, complete cds. [AF209907]	14.70063201	11.82278042	7.718153905	2.877851593	iper
ENSMUST00000044828	ref|PREDICTED: Mus musculus leucine-rich repeat-containing G protein-coupled receptor 6 (Lgr6), transcript variant X1, mRNA [XM_006529714]	9.607318722	6.799793801	8.068483999	2.80752492	iper
Ngfr	ref|Mus musculus nerve growth factor receptor (TNFR superfamily, member 16) (Ngfr), mRNA [NM_033217]	14.07336166	11.26809512	7.340237916	2.805266541	iper
Ptpn5	gb|Mus musculus protein tyrosine phosphatase STEP38 mRNA, complete cds. [U28216]	8.989790483	6.257081888	7.618113449	2.732708594	iper
Dpp6	gb|Mus musculus 10 days neonate cerebellum cDNA, RIKEN full-length enriched library, clone:B930011P16 product:hypothetical protein, full insert sequence. [AK047025]	9.093530804	6.432288048	7.135082189	2.661242757	iper
P2ry14	ref|Mus musculus purinergic receptor P2Y, G-protein coupled, 14 (P2ry14), transcript variant 7, mRNA [NM_001287123]	10.96334554	8.323691349	6.783260759	2.639654193	iper
Uts2	ref|Mus musculus urotensin 2 (Uts2), mRNA [NM_011910]	7.807996573	5.200157191	6.636935324	2.607839382	iper
Olfr521	ref|Mus musculus olfactory receptor 521 (Olfr521), mRNA [NM_146356]	6.936342206	4.370571894	6.042522276	2.565770311	iper
Inhbb	ref|Mus musculus inhibin beta-B (Inhbb), mRNA [NM_008381]	14.81013144	12.28312562	5.36781004	2.527005823	iper
Ghrh	ref|Mus musculus growth hormone releasing hormone (Ghrh), mRNA [NM_010285]	8.951261522	6.42765304	6.245099936	2.523608483	iper
Nrk	ref|Mus musculus Nik related kinase (Nrk), mRNA [NM_013724]	7.479313865	5.020606714	5.842815022	2.458707152	iper
Idi1	ref|Mus musculus isopentenyl-diphosphate delta isomerase (Idi1), mRNA [NM_145360]	11.09543992	8.655190198	5.483493709	2.440249723	iper
ENSMUST00000194865	gb|Mus musculus anti-DNA immunoglobulin heavy chain IgM mRNA, antibody 452p.177m, partial cds. [U55531]	6.667223275	4.227803755	5.288778376	2.43941952	iper
Oxtr	ref|Mus musculus oxytocin receptor (Oxtr), mRNA [NM_001081147]	12.22546393	9.843436588	4.929059202	2.382027346	iper
Gadd45g	ref|Mus musculus growth arrest and DNA-damage-inducible 45 gamma (Gadd45g), mRNA [NM_011817]	14.78660406	12.42314112	4.349280741	2.363462932	iper
Il13ra2	ref|Mus musculus interleukin 13 receptor, alpha 2 (Il13ra2), transcript variant 1, mRNA [NM_008356]	8.312089097	5.954923174	5.243008956	2.357165924	iper
Myh3	ref|Mus musculus myosin, heavy polypeptide 3, skeletal muscle, embryonic (Myh3), mRNA [NM_001099635]	5.461084733	3.128539958	3.723300803	2.332544775	iper
Igf1	ref|Mus musculus insulin-like growth factor 1 (Igf1), transcript variant 1, mRNA [NM_010512]	11.77884537	9.459140503	4.628463163	2.319704866	iper
Sqle	ref|Mus musculus squalene epoxidase (Sqle), mRNA [NM_009270]	11.88035699	9.590893374	4.432715171	2.289463621	iper
Ldlr	ref|Mus musculus low density lipoprotein receptor (Ldlr), transcript variant 1, mRNA [NM_010700]	10.32657595	8.055893049	4.568997495	2.270682903	iper
Angptl7	ref|Mus musculus angiopoietin-like 7 (Angptl7), mRNA [NM_001039554]	8.879376141	6.646504075	4.514493829	2.232872066	iper
Adh1	ref|Mus musculus alcohol dehydrogenase 1 (class I) (Adh1), mRNA [NM_007409]	13.80588778	11.57566785	3.732329844	2.230219923	iper
Eln	ref|Mus musculus elastin (Eln), mRNA [NM_007925]	9.293428855	7.117989767	4.125625738	2.175439088	iper
Col6a3	ref|Mus musculus collagen, type VI, alpha 3 (Col6a3), transcript variant 1, mRNA [NM_001243008]	14.72250428	12.55069266	3.219371481	2.171811621	iper
Scube1	ref|Mus musculus signal peptide, CUB domain, EGF-like 1 (Scube1), transcript variant 1, mRNA [NM_001271472]	10.84512193	8.709622499	3.700042923	2.135499436	iper
Padi2	ref|Mus musculus peptidyl arginine deiminase, type II (Padi2), mRNA [NM_008812]	13.77147067	11.65274612	3.092680374	2.118724554	iper
Krt83	ref|Mus musculus keratin 83 (Krt83), mRNA [NM_001003668]	9.562325412	7.461166282	3.69976017	2.10115913	iper
Cyp2d26	ref|Mus musculus cytochrome P450, family 2, subfamily d, polypeptide 26 (Cyp2d26), mRNA [NM_029562]	5.864547459	3.782569587	2.939011805	2.081977871	iper
Sult2a2	ref|Mus musculus sulfotransferase family 2A, dehydroepiandrosterone (DHEA)-preferring, member 2 (Sult2a2), mRNA [NM_009286]	5.336259253	3.25841678	2.299937743	2.077842474	iper
Krt84	ref|Mus musculus keratin 84 (Krt84), mRNA [NM_008474]	9.547917407	7.478975837	3.536414076	2.06894157	iper
Fam65b	ref|Mus musculus family with sequence similarity 65, member B (Fam65b), transcript variant 2, mRNA [NM_001080381]	9.469411255	7.408172478	3.474785271	2.061238777	iper
Trabd2b	ref|Mus musculus TraB domain containing 2B (Trabd2b), mRNA [NM_001085549]	8.49922394	6.444755761	3.534540629	2.054468179	iper
LOC102637409	ref|PREDICTED: Mus musculus uncharacterized LOC102637409 (LOC102637409), transcript variant X1, ncRNA [XR_378363]	8.959031702	6.924541264	3.420490581	2.034490438	iper
Lrtm2	ref|Mus musculus leucine-rich repeats and transmembrane domains 2 (Lrtm2), transcript variant 1, mRNA [NM_172492]	8.260114763	6.234645815	3.414579403	2.025468947	iper
Phyhip	ref|Mus musculus phytanoyl-CoA hydroxylase interacting protein (Phyhip), mRNA [NM_145981]	8.193704603	6.173184299	3.370564542	2.020520304	iper
Zdhhc15	ref|Mus musculus zinc finger, DHHC domain containing 15 (Zdhhc15), mRNA [NM_175358]	6.08318976	4.078297986	2.833561594	2.004891774	iper
Zfp109	ref|Mus musculus zinc finger protein 109 (Zfp109), mRNA [NM_020262]	7.439374524	5.436423285	3.295766125	2.002951238	iper
Spon1	ref|Mus musculus spondin 1, (f-spondin) extracellular matrix protein (Spon1), mRNA [NM_145584]	10.15285822	8.151624582	3.071689814	2.00123364	iper
Syt10	ref|Mus musculus synaptotagmin X (Syt10), mRNA [NM_018803]	11.93880965	9.965737359	2.620200698	1.973072291	iper
Aqp8	ref|Mus musculus aquaporin 8 (Aqp8), transcript variant 1, mRNA [NM_007474]	9.606210629	7.656124974	2.849874801	1.950085655	iper
Sdk1	ref|Mus musculus sidekick homolog 1 (chicken) (Sdk1), mRNA [NM_177879]	10.63385023	8.693436287	2.66590361	1.940413945	iper
Aldh1a2	ref|Mus musculus aldehyde dehydrogenase family 1, subfamily A2 (Aldh1a2), mRNA [NM_009022]	13.65888138	11.72614492	2.090277196	1.932736459	iper
Gdpd2	ref|Mus musculus glycerophosphodiester phosphodiesterase domain containing 2 (Gdpd2), transcript variant 1, mRNA [NM_023608]	8.02996048	6.099888451	2.822992491	1.93007203	iper
Mrgprb3	ref|Mus musculus MAS-related GPR, member B3 (Mrgprb3), mRNA [NM_207537]	6.549462961	4.622616334	2.596826282	1.926846627	iper
Tnfaip8l3	gb|Mus musculus NOD-derived CD11c +ve dendritic cells cDNA, RIKEN full-length enriched library, clone:F630002E16 product:weakly similar to MDC-3.13 isoform 2 (TNF-induced protein) [Homo sapiens], full insert sequence. [AK154109]	8.931335953	7.004747214	2.836096408	1.92658874	iper
Socs1	ref|Mus musculus suppressor of cytokine signaling 1 (Socs1), transcript variant 2, mRNA [NM_009896]	10.75258142	8.836942668	2.519788131	1.915638751	iper
Cyp51	ref|Mus musculus cytochrome P450, family 51 (Cyp51), mRNA [NM_020010]	8.130882608	6.223866126	2.72566387	1.907016482	iper
Trabd2b	ref|Mus musculus TraB domain containing 2B (Trabd2b), mRNA [NM_001085549]	8.334937663	6.429181159	2.763668011	1.905756504	iper
Greb1	ref|Mus musculus gene regulated by estrogen in breast cancer protein (Greb1), transcript variant 1, mRNA [NM_015764]	13.07386206	11.17153295	2.036594671	1.902329106	iper
Ccna2	ref|Mus musculus cyclin A2 (Ccna2), mRNA [NM_009828]	10.11283247	8.222836822	2.472835711	1.889995643	iper
Dbh	ref|Mus musculus dopamine beta hydroxylase (Dbh), mRNA [NM_138942]	7.741120081	5.867669724	2.638535485	1.873450357	iper
Hrh1	ref|Mus musculus histamine receptor H1 (Hrh1), transcript variant 1, mRNA [NM_001252643]	7.545049416	5.672000755	2.585294041	1.873048661	iper
Padi2	ref|Mus musculus peptidyl arginine deiminase, type II (Padi2), mRNA [NM_008812]	13.93610013	12.06622915	1.709343551	1.869870979	iper
Col5a1	ref|Mus musculus collagen, type V, alpha 1 (Col5a1), mRNA [NM_015734]	12.67218214	10.83388188	1.781078109	1.838300262	iper
Pbk	ref|Mus musculus PDZ binding kinase (Pbk), mRNA [NM_023209]	8.732315514	6.8948	2.371668935	1.837515514	iper
Spta1	ref|Mus musculus spectrin alpha, erythrocytic 1 (Spta1), mRNA [NM_011465]	6.213012298	4.376860624	2.048461861	1.836151674	iper
Nox3	ref|Mus musculus NADPH oxidase 3 (Nox3), mRNA [NM_198958]	6.068774113	4.24881873	1.99463673	1.819955383	iper
Sapcd2	ref|Mus musculus suppressor APC domain containing 2 (Sapcd2), transcript variant 1, mRNA [NM_001081085]	9.749729174	7.938458248	2.140597666	1.811270926	iper
Dclk1	ref|Mus musculus doublecortin-like kinase 1 (Dclk1), transcript variant 4, mRNA [NM_001111053]	10.62166919	8.81834757	1.968691813	1.803321616	iper
Dclk1	ref|Mus musculus doublecortin-like kinase 1 (Dclk1), transcript variant 1, mRNA [NM_019978]	9.281282591	7.479261793	2.159430437	1.802020798	iper
Fdps	ref|Mus musculus farnesyl diphosphate synthetase (Fdps), transcript variant 1, mRNA [NM_001253751]	12.25620527	10.4634891	1.624335026	1.792716173	iper
Mirg	gb|Mus musculus clone E19 5E_C11 maternally-expressed gene 9 (Meg9) RNA, complete sequence. [EU616813]	11.13307284	9.362635253	1.714826019	1.770437589	iper
Dscam	ref|Mus musculus Down syndrome cell adhesion molecule (Dscam), mRNA [NM_031174]	9.466002599	7.696729007	1.973774084	1.769273591	iper
Greb1	ref|Mus musculus gene regulated by estrogen in breast cancer protein (Greb1), transcript variant 1, mRNA [NM_015764]	12.25761815	10.50141098	1.440646643	1.756207172	iper
Scn4b	ref|Mus musculus sodium channel, type IV, beta (Scn4b), mRNA [NM_001013390]	8.479817836	6.726939256	1.97505803	1.75287858	iper
Rrm2	ref|Mus musculus ribonucleotide reductase M2 (Rrm2), mRNA [NM_009104]	10.4407233	8.69377863	1.71146881	1.746944669	iper
ENSMUST00000114270	gb|Mus musculus NOD-derived CD11c +ve dendritic cells cDNA, RIKEN full-length enriched library, clone:F630104C15 product:Hypothetical PH domain-like structure containing protein homolog [Mus musculus], full insert sequence. [AK170454]	9.269200669	7.524488488	1.868521745	1.744712181	iper
Bco1	ref|Mus musculus beta-carotene oxygenase 1 (Bco1), transcript variant 1, mRNA [NM_021486]	5.570566068	3.843747025	1.567820437	1.726819043	iper
Etv4	ref|Mus musculus ets variant 4 (Etv4), mRNA [NM_008815]	6.953432043	5.227131032	1.909325531	1.726301011	iper
Birc5	ref|Mus musculus baculoviral IAP repeat-containing 5 (Birc5), transcript variant 3, mRNA [NM_001012273]	11.71213995	9.988522052	1.379404495	1.723617895	iper
Ube2c	ref|Mus musculus ubiquitin-conjugating enzyme E2C (Ube2c), mRNA [NM_026785]	10.58597164	8.864472135	1.56321123	1.72149951	iper
Olfml3	ref|Mus musculus olfactomedin-like 3 (Olfml3), mRNA [NM_133859]	12.22590985	10.50616917	1.270770038	1.719740677	iper
NAP002856-002	Unknown	11.81016439	10.09357794	1.326441812	1.716586447	iper
Olfr1342	ref|Mus musculus olfactory receptor 1342 (Olfr1342), mRNA [NM_146713]	5.381682246	3.671682973	1.099230054	1.709999273	iper
Fkbp14	ref|Mus musculus FK506 binding protein 14 (Fkbp14), mRNA [NM_153573]	10.58268728	8.881150088	1.461104775	1.70153719	iper
A_55_P2063146	Unknown	10.00354328	8.306682081	1.529672803	1.696861198	iper
Msmo1	ref|Mus musculus methylsterol monoxygenase 1 (Msmo1), mRNA [NM_025436]	11.78898725	10.09610092	1.215989474	1.692886331	iper
A_55_P2046408	Unknown	8.264430295	6.579292258	1.635819134	1.685138038	iper
1700019L03Rik	ref|Mus musculus RIKEN cDNA 1700019L03 gene (1700019L03Rik), mRNA [NM_025619]	6.09617057	4.415947745	1.472722771	1.680222825	iper
Tmem97	gb|Mus musculus transmembrane protein 97, mRNA (cDNA clone MGC:25841 IMAGE:4192256), complete cds. [BC018156]	10.65175854	8.972510817	1.354181755	1.679247724	iper
Ptger1	ref|Mus musculus prostaglandin E receptor 1 (subtype EP1) (Ptger1), mRNA [NM_013641]	7.621824969	5.949323645	1.608545864	1.672501325	iper
Ube2c	ref|Mus musculus ubiquitin-conjugating enzyme E2C (Ube2c), mRNA [NM_026785]	11.25403475	9.585848265	1.197875282	1.668186481	iper
Chsy1	ref|Mus musculus chondroitin sulfate synthase 1 (Chsy1), mRNA [NM_001081163]	12.18949159	10.52142082	1.027213597	1.668070764	iper
Plk2	ref|Mus musculus polo-like kinase 2 (Plk2), mRNA [NM_152804]	9.238327116	7.571605594	1.505041121	1.666721522	iper
4930555B11Rik	ref|Mus musculus RIKEN cDNA 4930555B11 gene (4930555B11Rik), long non-coding RNA [NR_040633]	6.649802139	4.988429972	1.409823598	1.661372167	iper
Krt81	ref|Mus musculus keratin 81 (Krt81), mRNA [NM_001166157]	10.67151857	9.011972087	1.255887298	1.659546484	iper
Pak3	ref|Mus musculus p21 protein (Cdc42/Rac)-activated kinase 3 (Pak3), transcript variant 5, mRNA [NM_001195049]	8.54272609	6.88671757	1.538821422	1.65600852	iper
Nsl1	ref|Mus musculus NSL1, MIND kinetochore complex component, homolog (S. cerevisiae) (Nsl1), mRNA [NM_198654]	5.635555067	3.980604594	1.063205114	1.654950473	iper
Tnfaip8l3	ref|Mus musculus tumor necrosis factor, alpha-induced protein 8-like 3 (Tnfaip8l3), mRNA [NM_001033535]	7.679603131	6.043564143	1.461267766	1.636038988	iper
A2m	ref|Mus musculus alpha-2-macroglobulin (A2m), mRNA [NM_175628]	8.147402645	6.513445573	1.48031937	1.633957073	iper
LOC269472	gb|Mus musculus cDNA sequence BC027582, mRNA (cDNA clone MGC:41739 IMAGE:1379952), complete cds. [BC027582]	8.833668292	7.201015106	1.387015261	1.632653186	iper
Igf1	ref|Mus musculus insulin-like growth factor 1 (Igf1), transcript variant 1, mRNA [NM_010512]	9.052788531	7.426890102	1.331400732	1.625898428	iper
P4ha3	ref|Mus musculus procollagen-proline, 2-oxoglutarate 4-dioxygenase (proline 4-hydroxylase), alpha polypeptide III (P4ha3), mRNA [NM_177161]	7.701168252	6.085109146	1.362741823	1.616059106	iper
Atp8a1	ref|PREDICTED: Mus musculus ATPase, aminophospholipid transporter (APLT), class I, type 8A, member 1 (Atp8a1), transcript variant X11, mRNA [XM_006503705]	9.524408966	7.914184063	1.20040967	1.610224903	iper
Ccnb1	ref|Mus musculus cyclin B1 (Ccnb1), mRNA [NM_172301]	9.524313661	7.915758569	1.20040967	1.608555091	iper
Arsi	ref|Mus musculus arylsulfatase i (Arsi), mRNA [NM_001038499]	7.531223611	5.922798004	1.307339458	1.608425606	iper
Gm8672	ref|PREDICTED: Mus musculus predicted gene 8672 (Gm8672), mRNA [XM_006516991]	6.533922486	4.933249428	1.140356356	1.600673058	iper
Prc1	ref|Mus musculus protein regulator of cytokinesis 1 (Prc1), transcript variant 1, mRNA [NM_145150]	10.38515577	8.785369514	1.023432975	1.599786254	iper
Rasgrf1	ref|Mus musculus RAS protein-specific guanine nucleotide-releasing factor 1 (Rasgrf1), transcript variant 2, mRNA [NM_001039655]	7.351259563	5.756815355	1.272326203	1.594444207	iper
Aurka	ref|Mus musculus aurora kinase A (Aurka), transcript variant 1, mRNA [NM_011497]	9.882351306	8.292614013	1.046112863	1.589737293	iper
Trabd2b	ref|Mus musculus TraB domain containing 2B (Trabd2b), mRNA [NM_001085549]	6.975736367	5.390218275	1.207155156	1.585518091	iper
Galnt14	ref|Mus musculus UDP-N-acetyl-alpha-D-galactosamine:polypeptide N-acetylgalactosaminyltransferase 14 (Galnt14), mRNA [NM_027864]	7.604211572	6.018988336	1.239563558	1.585223236	iper
1600027J07Rik	ref|Mus musculus RIKEN cDNA 1600027J07 gene (1600027J07Rik), long non-coding RNA [NR_036588]	7.564487327	5.983423011	1.239242359	1.581064316	iper
Mad2l1	ref|Mus musculus MAD2 mitotic arrest deficient-like 1 (Mad2l1), mRNA [NM_019499]	7.811560902	6.235597166	1.237761786	1.575963736	iper
Tpx2	ref|Mus musculus TPX2, microtubule-associated protein homolog (Xenopus laevis) (Tpx2), transcript variant 2, mRNA [NM_028109]	9.01893464	7.446062882	1.1105765	1.572871758	iper
Gm11544	ref|Mus musculus predicted gene 11544 (Gm11544), mRNA [NM_001205037]	6.294535091	4.726236782	1.079952363	1.568298309	iper
Ube2ql1	ref|Mus musculus ubiquitin-conjugating enzyme E2Q family-like 1 (Ube2ql1), mRNA [NM_001145162]	6.596283385	5.045132778	1.03046879	1.551150607	iper
Ampd3	ref|Mus musculus adenosine monophosphate deaminase 3 (Ampd3), transcript variant 1, mRNA [NM_009667]	7.905652752	6.382292653	1.004862248	1.523360099	iper
Tcap	ref|Mus musculus titin-cap (Tcap), mRNA [NM_011540]	6.873684729	8.410421677	1.005565131	-1.536736948	ipo
Lctl	ref|Mus musculus lactase-like (Lctl), mRNA [NM_145835]	6.200451152	7.748662829	1.038826568	-1.548211677	ipo
Neil2	ref|Mus musculus nei like 2 (E. coli) (Neil2), mRNA [NM_201610]	6.556132067	8.106548952	1.090877165	-1.550416884	ipo
NAP020145-001	Unknown	4.956054222	6.518873654	1.072720508	-1.562819431	ipo
Lpin1	ref|Mus musculus lipin 1 (Lpin1), transcript variant 3, mRNA [NM_001130412]	6.75214059	8.317695732	1.115167566	-1.565555142	ipo
Vnn3	ref|Mus musculus vanin 3 (Vnn3), mRNA [NM_011979]	5.985270157	7.554808466	1.205907826	-1.56953831	ipo
Abi3bp	ref|Mus musculus ABI gene family, member 3 (NESH) binding protein (Abi3bp), transcript variant 5, mRNA [NM_001014423]	7.553580394	9.13315643	1.111204826	-1.579576036	ipo
C1qtnf3	ref|Mus musculus C1q and tumor necrosis factor related protein 3 (C1qtnf3), transcript variant 2, mRNA [NM_030888]	7.876485921	9.460558593	1.092199494	-1.584072672	ipo
Csprs	ref|Mus musculus component of Sp100-rs (Csprs), mRNA [NM_033616]	7.748567068	9.346584095	1.167805609	-1.598017027	ipo
Kcnk3	ref|Mus musculus potassium channel, subfamily K, member 3 (Kcnk3), mRNA [NM_010608]	7.775442638	9.379951427	1.191981081	-1.604508789	ipo
Peg10	ref|Mus musculus paternally expressed 10 (Peg10), transcript variant 1, mRNA [NM_001040611]	4.720809909	6.326702429	1.24036081	-1.605892521	ipo
Slc2a5	ref|Mus musculus solute carrier family 2 (facilitated glucose transporter), member 5 (Slc2a5), mRNA [NM_019741]	6.17522068	7.784030312	1.355166933	-1.608809632	ipo
B020004C17Rik	ref|Mus musculus RIKEN cDNA B020004C17 gene (B020004C17Rik), mRNA [NM_001256060]	5.412111795	7.021042209	1.259337436	-1.608930414	ipo
Hvcn1	ref|Mus musculus hydrogen voltage-gated channel 1 (Hvcn1), transcript variant 1, mRNA [NM_001042489]	8.212445385	9.823756248	1.150544187	-1.611310863	ipo
Pitx1	ref|Mus musculus paired-like homeodomain transcription factor 1 (Pitx1), mRNA [NM_011097]	5.374945114	7.004120341	1.457704389	-1.629175227	ipo
Serpina3c	ref|Mus musculus serine (or cysteine) peptidase inhibitor, clade A, member 3C (Serpina3c), mRNA [NM_008458]	5.975700617	7.608158228	1.438340483	-1.63245761	ipo
Glrb	ref|Mus musculus glycine receptor, beta subunit (Glrb), transcript variant 1, mRNA [NM_010298]	6.85285024	8.488821671	1.403234519	-1.635971431	ipo
Mup20	ref|Mus musculus major urinary protein 20 (Mup20), mRNA [NM_001012323]	5.643416222	7.279923761	1.436719661	-1.636507539	ipo
Enpp2	ref|Mus musculus ectonucleotide pyrophosphatase/phosphodiesterase 2 (Enpp2), transcript variant 1, mRNA [NM_001136077]	9.2987919	10.93832045	1.110954075	-1.639528546	ipo
Hdc	ref|Mus musculus histidine decarboxylase (Hdc), mRNA [NM_008230]	9.491709192	11.13187018	1.083039687	-1.64016099	ipo
Ncdn	ref|Mus musculus neurochondrin (Ncdn), mRNA [NM_011986]	5.419247807	7.063770261	1.453232133	-1.644522454	ipo
Gbp6	ref|Mus musculus guanylate binding protein 6 (Gbp6), mRNA [NM_194336]	8.299107433	9.944614043	1.297633051	-1.645506611	ipo
Kif1a	ref|Mus musculus kinesin family member 1A (Kif1a), transcript variant 3, mRNA [NM_001294149]	7.246041222	8.893041931	1.429793954	-1.647000708	ipo
Spp1	ref|Mus musculus secreted phosphoprotein 1 (Spp1), transcript variant 5, mRNA [NM_001204233]	8.633294157	10.28323625	1.270519563	-1.649942096	ipo
Pkp1	ref|Mus musculus plakophilin 1 (Pkp1), mRNA [NM_019645]	6.050764395	7.706556984	1.587012388	-1.655792589	ipo
Tusc5	ref|Mus musculus tumor suppressor candidate 5 (Tusc5), mRNA [NM_177709]	5.884081849	7.541855983	1.555731316	-1.657774134	ipo
Trf	ref|Mus musculus transferrin (Trf), mRNA [NM_133977]	10.45930964	12.1197834	1.004604331	-1.660473759	ipo
Abca8a	ref|Mus musculus ATP-binding cassette, sub-family A (ABC1), member 8a (Abca8a), mRNA [NM_153145]	5.739205451	7.400432068	1.624980025	-1.661226617	ipo
Serpina1c	ref|Mus musculus serine (or cysteine) peptidase inhibitor, clade A, member 1C (Serpina1c), mRNA [NM_009245]	9.671690252	11.33591028	1.158256233	-1.664220024	ipo
Rsad2	ref|Mus musculus radical S-adenosyl methionine domain containing 2 (Rsad2), mRNA [NM_021384]	7.256196504	8.921068273	1.522055984	-1.66487177	ipo
8430408G22Rik	ref|Mus musculus RIKEN cDNA 8430408G22 gene (8430408G22Rik), transcript variant 1, mRNA [NM_145980]	7.507369784	9.172533446	1.494676201	-1.665163662	ipo
Gprc5b	ref|Mus musculus G protein-coupled receptor, family C, group 5, member B (Gprc5b), transcript variant 2, mRNA [NM_022420]	7.702671009	9.370124994	1.496475655	-1.667453985	ipo
Cxcl1	ref|Mus musculus chemokine (C-X-C motif) ligand 1 (Cxcl1), mRNA [NM_008176]	6.035224049	7.705953173	1.587012388	-1.670729124	ipo
Gm29795	ref|PREDICTED: Mus musculus predicted gene, 29795 (Gm29795), mRNA [XM_006531568]	5.830383845	7.503417516	1.601737988	-1.673033671	ipo
Chst1	ref|Mus musculus carbohydrate (keratan sulfate Gal-6) sulfotransferase 1 (Chst1), mRNA [NM_023850]	9.662369199	11.34371621	1.244442596	-1.68134701	ipo
Ltc4s	ref|Mus musculus leukotriene C4 synthase (Ltc4s), mRNA [NM_008521]	9.835103734	11.52040649	1.233502164	-1.685302754	ipo
Mustn1	ref|Mus musculus musculoskeletal, embryonic nuclear protein 1 (Mustn1), mRNA [NM_181390]	8.69912746	10.39643487	1.470572379	-1.69730741	ipo
Ramp3	ref|Mus musculus receptor (calcitonin) activity modifying protein 3 (Ramp3), mRNA [NM_019511]	10.42499532	12.12888023	1.209572529	-1.703884909	ipo
Apoc2	ref|Mus musculus apolipoprotein C-II (Apoc2), mRNA [NM_001277944]	7.764700176	9.469768462	1.662961146	-1.705068286	ipo
Olfml1	ref|Mus musculus olfactomedin-like 1 (Olfml1), mRNA [NM_172907]	6.697450185	8.40663289	1.755716234	-1.709182706	ipo
Sult1a1	ref|Mus musculus sulfotransferase family 1A, phenol-preferring, member 1 (Sult1a1), mRNA [NM_133670]	8.492783085	10.20356764	1.574344121	-1.710784555	ipo
Lypd3	ref|Mus musculus Ly6/Plaur domain containing 3 (Lypd3), mRNA [NM_133743]	5.347139295	7.058923416	1.709285665	-1.711784121	ipo
A530016L24Rik	ref|Mus musculus RIKEN cDNA A530016L24 gene (A530016L24Rik), mRNA [NM_177039]	6.031839022	7.743660012	1.845379376	-1.71182099	ipo
Abca1	ref|Mus musculus ATP-binding cassette, sub-family A (ABC1), member 1 (Abca1), mRNA [NM_013454]	9.39670712	11.10975923	1.434851061	-1.713052114	ipo
Chrdl1	ref|Mus musculus chordin-like 1 (Chrdl1), transcript variant 2, mRNA [NM_031258]	6.749790689	8.466986093	1.789220503	-1.717195404	ipo
Gbp5	ref|Mus musculus guanylate binding protein 5 (Gbp5), mRNA [NM_153564]	6.696461733	8.417187883	1.814857448	-1.720726149	ipo
Trim29	ref|Mus musculus tripartite motif-containing 29 (Trim29), mRNA [NM_023655]	5.420034312	7.147750839	1.836150702	-1.727716527	ipo
Dusp26	ref|Mus musculus dual specificity phosphatase 26 (putative) (Dusp26), mRNA [NM_025869]	7.172397682	8.901919135	1.838596238	-1.729521453	ipo
Ifit2	ref|Mus musculus interferon-induced protein with tetratricopeptide repeats 2 (Ifit2), mRNA [NM_008332]	6.723930884	8.453899262	1.859745789	-1.729968379	ipo
Abcg1	ref|Mus musculus ATP-binding cassette, sub-family G (WHITE), member 1 (Abcg1), mRNA [NM_009593]	8.64754383	10.37781753	1.640643024	-1.730273701	ipo
Mitf	ref|Mus musculus microphthalmia-associated transcription factor (Mitf), transcript variant 1, mRNA [NM_001113198]	10.08040953	11.81244697	1.402254711	-1.732037442	ipo
Cd300lf	ref|Mus musculus CD300 antigen like family member F (Cd300lf), transcript variant 1, mRNA [NM_001169153]	9.420988243	11.15418848	1.529286252	-1.733200235	ipo
ENSMUST00000067230	gb|Mus musculus 3 days neonate thymus cDNA, RIKEN full-length enriched library, clone:A630081N01 product:hypothetical Aminotransferase, class-II containing protein, full insert sequence. [AK153771]	12.08951793	13.82279196	1.041123494	-1.733274032	ipo
Fn3k	ref|Mus musculus fructosamine 3 kinase (Fn3k), transcript variant 1, mRNA [NM_022014]	5.911014817	7.648218072	1.961488317	-1.737203255	ipo
Stmnd1	ref|Mus musculus stathmin domain containing 1 (Stmnd1), mRNA [NM_001005422]	6.457649153	8.196064735	1.912266055	-1.738415582	ipo
Fbxo32	ref|Mus musculus F-box protein 32 (Fbxo32), mRNA [NM_026346]	9.738868236	11.47947277	1.507121171	-1.740604535	ipo
Scnn1b	ref|Mus musculus sodium channel, nonvoltage-gated 1 beta (Scnn1b), transcript variant 1, mRNA [NM_011325]	6.941423256	8.683986466	1.9046596	-1.74256321	ipo
Tmem255a	ref|Mus musculus transmembrane protein 255A (Tmem255a), transcript variant 1, mRNA [NM_172930]	3.913517463	5.659920692	1.570680526	-1.746403229	ipo
Igsf21	ref|Mus musculus immunoglobulin superfamily, member 21 (Igsf21), mRNA [NM_198610]	4.138714397	5.885948912	1.460487012	-1.747234515	ipo
4930465M20Rik	ref|Mus musculus RIKEN cDNA 4930465M20 gene (4930465M20Rik), long non-coding RNA [NR_045973]	4.395793966	6.148841724	1.762712681	-1.753047757	ipo
Sox4	ref|Mus musculus SRY (sex determining region Y)-box 4 (Sox4), mRNA [NM_009238]	10.96610988	12.72166351	1.356622237	-1.755553632	ipo
BC052040	ref|Mus musculus cDNA sequence BC052040 (BC052040), transcript variant 1, mRNA [NM_001145898]	4.913838891	6.670642145	1.952896557	-1.756803254	ipo
Isg15	ref|Mus musculus ISG15 ubiquitin-like modifier (Isg15), mRNA [NM_015783]	11.45024464	13.21062821	1.288905514	-1.760383575	ipo
Apod	ref|Mus musculus apolipoprotein D (Apod), transcript variant 1, mRNA [NM_007470]	8.46346714	10.22462267	1.815289682	-1.761155535	ipo
Mex3b	ref|Mus musculus mex3 homolog B (C. elegans) (Mex3b), mRNA [NM_175366]	7.333566054	9.097849997	1.993090063	-1.764283943	ipo
Mapt	ref|Mus musculus microtubule-associated protein tau (Mapt), transcript variant 3, mRNA [NM_001285454]	6.394486944	8.159877809	2.067778066	-1.765390866	ipo
Tnfaip2	ref|Mus musculus tumor necrosis factor, alpha-induced protein 2 (Tnfaip2), mRNA [NM_009396]	9.284092718	11.06071162	1.758945589	-1.776618902	ipo
Fmo5	ref|Mus musculus flavin containing monooxygenase 5 (Fmo5), transcript variant 1, mRNA [NM_001161765]	7.932477831	9.712236205	1.989054421	-1.779758374	ipo
Mup4	ref|Mus musculus major urinary protein 4 (Mup4), mRNA [NM_008648]	6.267018055	8.048845107	2.145951566	-1.781827051	ipo
Galnt15	ref|Mus musculus UDP-N-acetyl-alpha-D-galactosamine:polypeptide N-acetylgalactosaminyltransferase 15 (Galnt15), mRNA [NM_030166]	7.1702699	8.95311102	2.092273815	-1.78284112	ipo
Mybpc1	ref|Mus musculus myosin binding protein C, slow-type (Mybpc1), transcript variant 1, mRNA [NM_001252372]	8.20087961	9.983948668	1.965290372	-1.783069059	ipo
Lipe	ref|Mus musculus lipase, hormone sensitive (Lipe), transcript variant 1, mRNA [NM_010719]	6.345178516	8.132303837	2.199398844	-1.787125322	ipo
St6galnac1	ref|Mus musculus ST6 (alpha-N-acetyl-neuraminyl-2,3-beta-galactosyl-1,3)-N-acetylgalactosaminide alpha-2,6-sialyltransferase 1 (St6galnac1), mRNA [NM_011371]	10.6356513	12.42404983	1.57265624	-1.788398535	ipo
Krt15	ref|Mus musculus keratin 15 (Krt15), mRNA [NM_008469]	6.929477719	8.718138951	2.127223563	-1.788661232	ipo
Dcdc2c	ref|Mus musculus doublecortin domain containing 2C (Dcdc2c), mRNA [NM_001177964]	3.283155822	5.072064614	1.143377972	-1.788908792	ipo
Ptprz1	ref|Mus musculus protein tyrosine phosphatase, receptor type Z, polypeptide 1 (Ptprz1), mRNA [NM_001081306]	6.736919469	8.526783534	2.137337833	-1.789864065	ipo
Usp18	ref|Mus musculus ubiquitin specific peptidase 18 (Usp18), mRNA [NM_011909]	8.345953548	10.13932476	1.99467854	-1.793371208	ipo
Cd83	ref|Mus musculus CD83 antigen (Cd83), transcript variant 1, mRNA [NM_009856]	8.811829564	10.60843128	1.933866498	-1.796601716	ipo
Clec2d	ref|Mus musculus C-type lectin domain family 2, member d (Clec2d), mRNA [NM_053109]	7.877774251	9.678354598	2.090221671	-1.800580347	ipo
Gper1	ref|Mus musculus G protein-coupled estrogen receptor 1 (Gper1), mRNA [NM_029771]	6.167518482	7.969192514	2.237292665	-1.801674033	ipo
Mx2	ref|Mus musculus MX dynamin-like GTPase 2 (Mx2), transcript variant 1, mRNA [NM_013606]	7.884700813	9.686427922	2.102288398	-1.801727109	ipo
Syce1	ref|Mus musculus synaptonemal complex central element protein 1 (Syce1), mRNA [NM_001143765]	4.891818866	6.695020269	2.086858606	-1.803201403	ipo
Irg1	ref|Mus musculus immunoresponsive gene 1 (Irg1), mRNA [NM_008392]	6.351010751	8.154672125	2.211822424	-1.803661374	ipo
Shc4	ref|Mus musculus SHC (Src homology 2 domain containing) family, member 4 (Shc4), mRNA [NM_199022]	12.09510359	13.89948344	1.380239596	-1.804379848	ipo
Il1rapl1	ref|Mus musculus interleukin 1 receptor accessory protein-like 1 (Il1rapl1), mRNA [NM_001160403]	4.000003668	5.804457965	1.822132297	-1.804454297	ipo
Defb1	ref|Mus musculus defensin beta 1 (Defb1), mRNA [NM_007843]	5.773754458	7.578505697	2.205528518	-1.804751239	ipo
Sult1a1	ref|Mus musculus sulfotransferase family 1A, phenol-preferring, member 1 (Sult1a1), mRNA [NM_133670]	8.486141452	10.29235432	2.017656864	-1.806212865	ipo
Serpina3f	ref|Mus musculus serine (or cysteine) peptidase inhibitor, clade A, member 3F (Serpina3f), transcript variant 1, mRNA [NM_001168294]	7.483323767	9.308995932	2.253595192	-1.825672165	ipo
Mrgprg	ref|Mus musculus MAS-related GPR, member G (Mrgprg), mRNA [NM_203492]	7.338368346	9.165374521	2.272577151	-1.827006175	ipo
Rras	ref|Mus musculus Harvey rat sarcoma oncogene, subgroup R (Rras), mRNA [NM_009101]	10.88135284	12.70851743	1.717252036	-1.827164586	ipo
Tnfaip2	ref|Mus musculus tumor necrosis factor, alpha-induced protein 2 (Tnfaip2), mRNA [NM_009396]	10.0431486	11.87364025	1.885642377	-1.830491646	ipo
Art5	ref|Mus musculus ADP-ribosyltransferase 5 (Art5), transcript variant 1, mRNA [NM_007491]	5.793623975	7.624990612	2.42317736	-1.831366637	ipo
Gm5144	ref|Mus musculus predicted gene 5144 (Gm5144), long non-coding RNA [NR_131059]	4.998077555	6.833307047	2.297188247	-1.835229492	ipo
Aqp3	ref|Mus musculus aquaporin 3 (Aqp3), mRNA [NM_016689]	6.4422037	8.277611256	2.383708017	-1.835407555	ipo
Gdf2	ref|Mus musculus growth differentiation factor 2 (Gdf2), mRNA [NM_019506]	4.581171839	6.421419245	2.233222982	-1.840247406	ipo
Ndp	ref|Mus musculus Norrie disease (pseudoglioma) (human) (Ndp), mRNA [NM_010883]	6.916930157	8.768205061	2.43299935	-1.851274904	ipo
Pck1	ref|Mus musculus phosphoenolpyruvate carboxykinase 1, cytosolic (Pck1), mRNA [NM_011044]	8.763707454	10.62276697	2.237927157	-1.859059515	ipo
Tdgf1	ref|Mus musculus teratocarcinoma-derived growth factor 1 (Tdgf1), mRNA [NM_011562]	9.131926014	10.99215037	2.189318208	-1.860224354	ipo
Cxcl10	ref|Mus musculus chemokine (C-X-C motif) ligand 10 (Cxcl10), mRNA [NM_021274]	5.822085865	7.688336023	2.488869839	-1.866250158	ipo
Defb28	ref|Mus musculus defensin beta 28 (Defb28), mRNA [NM_001037502]	4.474277114	6.343656989	2.384307318	-1.869379875	ipo
Il1f6	ref|Mus musculus interleukin 1 family, member 6 (Il1f6), mRNA [NM_019450]	8.517737276	10.3873855	2.322369757	-1.869648224	ipo
Apol6	ref|Mus musculus apolipoprotein L 6 (Apol6), transcript variant 2, mRNA [NM_001163621]	3.808702993	5.678697611	1.990770322	-1.869994618	ipo
Serpina3g	ref|Mus musculus serine (or cysteine) peptidase inhibitor, clade A, member 3G (Serpina3g), mRNA [NM_009251]	7.381651966	9.258034662	2.508595212	-1.876382696	ipo
Gsta3	ref|Mus musculus glutathione S-transferase, alpha 3 (Gsta3), transcript variant 1, mRNA [NM_001077353]	9.181421043	11.06179746	2.277292477	-1.880376421	ipo
Cd1d1	ref|Mus musculus CD1d1 antigen (Cd1d1), mRNA [NM_007639]	8.318464754	10.19890011	2.421800246	-1.880435352	ipo
Ccr7	ref|Mus musculus chemokine (C-C motif) receptor 7 (Ccr7), transcript variant 1, mRNA [NM_007719]	6.177367102	8.06244458	2.677682471	-1.885077478	ipo
Syn3	gb|Mus musculus 16 days neonate cerebellum cDNA, RIKEN full-length enriched library, clone:9630056N24 product:unclassifiable, full insert sequence. [AK036325]	7.012014412	8.898250899	2.611181291	-1.886236487	ipo
Gamt	ref|Mus musculus guanidinoacetate methyltransferase (Gamt), mRNA [NM_010255]	7.525680789	9.413733532	2.57469697	-1.888052744	ipo
Hp	ref|Mus musculus haptoglobin (Hp), mRNA [NM_017370]	10.51481421	12.40987105	2.122255259	-1.895056838	ipo
ENSMUST00000111720	gb|Mus musculus 10, 11 days embryo whole body cDNA, RIKEN full-length enriched library, clone:2810039D03 product:angiopoietin-like 1, full insert sequence. [AK012888]	3.516002058	5.418976718	2.249005792	-1.902974661	ipo
Serpina3i	ref|Mus musculus serine (or cysteine) peptidase inhibitor, clade A, member 3I (Serpina3i), mRNA [NM_001199940]	6.442316592	8.346864055	2.746049869	-1.904547463	ipo
Cd1d1	ref|Mus musculus CD1d1 antigen (Cd1d1), mRNA [NM_007639]	7.127604204	9.046012521	2.758235182	-1.918408316	ipo
Ccl24	ref|Mus musculus chemokine (C-C motif) ligand 24 (Ccl24), mRNA [NM_019577]	5.927225901	7.85032983	2.829954263	-1.923103929	ipo
C1qtnf3	ref|Mus musculus C1q and tumor necrosis factor related protein 3 (C1qtnf3), transcript variant 1, mRNA [NM_001204134]	9.419884603	11.34986614	2.491908893	-1.929981537	ipo
Lppr3	ref|Mus musculus lipid phosphate phosphatase-related protein type 3 (Lppr3), transcript variant 1, mRNA [NM_181681]	9.679402916	11.61643301	2.48410536	-1.937030089	ipo
Nhlh2	ref|Mus musculus nescient helix loop helix 2 (Nhlh2), mRNA [NM_178777]	4.02891602	5.970221377	2.669795651	-1.941305357	ipo
Art5	ref|Mus musculus ADP-ribosyltransferase 5 (Art5), transcript variant 2, mRNA [NM_001291354]	5.028614566	6.972741505	2.805692292	-1.944126939	ipo
Rabgap1	ref|Mus musculus RAB GTPase activating protein 1 (Rabgap1), transcript variant 2, mRNA [NM_001033960]	9.040025543	10.98423558	2.636231451	-1.944210037	ipo
BQ042754	gb|UI-M-EM0-bvg-h-05-0-UI.r1 NIH_BMAP_EM0 Mus musculus cDNA clone IMAGE:5691700 5', mRNA sequence [BQ042754]	8.279072527	10.23150162	2.780860315	-1.952429096	ipo
Rspo3	ref|Mus musculus R-spondin 3 homolog (Xenopus laevis) (Rspo3), mRNA [NM_028351]	9.681099737	11.6358923	2.573595376	-1.954792559	ipo
Gm10638	ref|Mus musculus predicted gene 10638 (Gm10638), long non-coding RNA [NR_027829]	9.755720442	11.71361236	2.583802307	-1.957891915	ipo
Aspg	ref|Mus musculus asparaginase homolog (S. cerevisiae) (Aspg), mRNA [NM_001081169]	10.14495512	12.10555808	2.525324453	-1.960602954	ipo
Adrb3	ref|Mus musculus adrenergic receptor, beta 3 (Adrb3), mRNA [NM_013462]	5.564324106	7.525441253	3.05810978	-1.961117147	ipo
ENSMUST00000120662	ref|PREDICTED: Mus musculus major urinary protein, pseudogene 12 (Mup-ps12), transcript variant X14, misc_RNA [XR_881328]	5.710935071	7.679901269	3.120254318	-1.968966197	ipo
Adig	ref|Mus musculus adipogenin (Adig), mRNA [NM_145635]	6.783519463	8.755507011	3.074575573	-1.971987548	ipo
Hcar2	ref|Mus musculus hydroxycarboxylic acid receptor 2 (Hcar2), mRNA [NM_030701]	6.316228785	8.289812063	3.069866525	-1.973583278	ipo
Gm9125	ref|Mus musculus predicted gene 9125 (Gm9125), mRNA [NM_001163730]	3.331226479	5.313012437	2.299937743	-1.981785958	ipo
Acsl1	ref|Mus musculus acyl-CoA synthetase long-chain family member 1 (Acsl1), transcript variant 2, mRNA [NM_007981]	6.809506513	8.791682485	3.126301953	-1.982175972	ipo
Ces1d	ref|Mus musculus carboxylesterase 1D (Ces1d), mRNA [NM_053200]	9.403651432	11.3928898	2.805765666	-1.989238372	ipo
Dmkn	ref|Mus musculus dermokine (Dmkn), transcript variant 3, mRNA [NM_001166173]	6.602091355	8.59157359	3.18554214	-1.989482235	ipo
Pik3ip1	ref|Mus musculus phosphoinositide-3-kinase interacting protein 1 (Pik3ip1), mRNA [NM_178149]	9.102506367	11.09820514	2.881940456	-1.995698769	ipo
LOC100048884	ref|Mus musculus novel member of the major urinary protein (Mup) gene family (LOC100048884), mRNA [NM_001199333]	6.906532012	8.904805474	3.187651631	-1.998273462	ipo
Irs2	ref|Mus musculus insulin receptor substrate 2 (Irs2), mRNA [NM_001081212]	8.618898874	10.61938926	2.992698605	-2.000490383	ipo
Ptprz1	ref|Mus musculus protein tyrosine phosphatase, receptor type Z, polypeptide 1 (Ptprz1), mRNA [NM_001081306]	6.651264636	8.656134978	3.202475596	-2.004870342	ipo
1700022A22Rik	gb|Mus musculus adult male testis cDNA, RIKEN full-length enriched library, clone:4933413D07 product:unclassifiable, full insert sequence. [AK016801]	2.878330078	4.885702561	2.259214786	-2.007372483	ipo
Sox4	ref|Mus musculus SRY (sex determining region Y)-box 4 (Sox4), mRNA [NM_009238]	8.587704945	10.6051763	3.081037193	-2.017471352	ipo
Apoc1	ref|Mus musculus apolipoprotein C-I (Apoc1), transcript variant 1, mRNA [NM_007469]	8.854465936	10.87518825	3.056565245	-2.020722311	ipo
Hmgcs2	ref|Mus musculus 3-hydroxy-3-methylglutaryl-Coenzyme A synthase 2 (Hmgcs2), mRNA [NM_008256]	4.77523177	6.80215008	3.364008977	-2.02691831	ipo
Fam13a	ref|Mus musculus family with sequence similarity 13, member A (Fam13a), mRNA [NM_153574]	7.001668846	9.053361017	3.474763064	-2.051692171	ipo
Tgtp2	ref|Mus musculus T cell specific GTPase 2 (Tgtp2), mRNA [NM_001145164]	10.33751265	12.39202511	2.984614262	-2.054512463	ipo
A530016L24Rik	ref|Mus musculus RIKEN cDNA A530016L24 gene (A530016L24Rik), mRNA [NM_177039]	5.589513404	7.645105159	3.534605746	-2.055591756	ipo
Hsd11b1	ref|Mus musculus hydroxysteroid 11-beta dehydrogenase 1 (Hsd11b1), transcript variant 1, mRNA [NM_008288]	8.31084006	10.3696637	3.336199113	-2.05882364	ipo
Pmpcb	ref|Mus musculus peptidase (mitochondrial processing) beta (Pmpcb), mRNA [NM_028431]	9.647964072	11.71824819	3.194034781	-2.070284114	ipo
Scn3b	ref|Mus musculus sodium channel, voltage-gated, type III, beta (Scn3b), transcript variant 2, mRNA [NM_178227]	9.002104552	11.08232206	3.350061029	-2.080217512	ipo
ENSMUST00000190792	gb|Mus musculus 2 days pregnant adult female ovary cDNA, RIKEN full-length enriched library, clone:E330019N07 product:hypothetical protein, full insert sequence. [AK143375]	3.059330811	5.150977598	2.872117251	-2.091646788	ipo
1700028P14Rik	ref|Mus musculus RIKEN cDNA 1700028P14 gene (1700028P14Rik), mRNA [NM_026188]	6.662653794	8.758297286	3.756781512	-2.095643491	ipo
Zfp39	ref|Mus musculus zinc finger protein 39 (Zfp39), mRNA [NM_011758]	4.665796862	6.784115568	3.792229666	-2.118318706	ipo
Klra1	ref|Mus musculus killer cell lectin-like receptor, subfamily A, member 1 (Klra1), mRNA [NM_016659]	8.488420822	10.60799152	3.656123203	-2.119570698	ipo
Cidea	ref|Mus musculus cell death-inducing DNA fragmentation factor, alpha subunit-like effector A (Cidea), mRNA [NM_007702]	7.543120512	9.667820471	3.784846164	-2.124699959	ipo
Zfp706	ref|Mus musculus zinc finger protein 706 (Zfp706), mRNA [NM_026521]	9.496541912	11.62536764	3.540960973	-2.128825728	ipo
Marc1	ref|Mus musculus mitochondrial amidoxime reducing component 1 (Marc1), mRNA [NM_001290273]	6.213111999	8.343215759	3.964992647	-2.130103761	ipo
Mapt	ref|Mus musculus microtubule-associated protein tau (Mapt), transcript variant 4, mRNA [NM_001285455]	6.994772267	9.134828678	3.92010418	-2.140056412	ipo
Tmem140	ref|Mus musculus transmembrane protein 140 (Tmem140), mRNA [NM_197986]	8.743522635	10.89121774	3.758336546	-2.147695103	ipo
Dnajc11	ref|Mus musculus DnaJ (Hsp40) homolog, subfamily C, member 11 (Dnajc11), mRNA [NM_172704]	4.716130699	6.871666434	3.987943902	-2.155535735	ipo
I830012O16Rik	ref|Mus musculus RIKEN cDNA I830012O16 gene (I830012O16Rik), mRNA [NM_001005858]	6.384822458	8.550191824	4.09106966	-2.165369366	ipo
ENSMUST00000193321	gb|Mus musculus bone marrow macrophage cDNA, RIKEN full-length enriched library, clone:G530015K09 product:hypothetical protein, full insert sequence. [AK149769]	9.321239773	11.48826341	3.776027604	-2.167023636	ipo
A_55_P2039354	Unknown	8.420762436	10.58959645	3.927507273	-2.168834017	ipo
Agpat9	ref|Mus musculus 1-acylglycerol-3-phosphate O-acyltransferase 9 (Agpat9), mRNA [NM_172715]	8.697848018	10.87068601	3.917487169	-2.172837988	ipo
Pdss2	ref|Mus musculus prenyl (solanesyl) diphosphate synthase, subunit 2 (Pdss2), transcript variant 1, mRNA [NM_027772]	5.165520126	7.341395922	4.092357609	-2.175875796	ipo
Arhgap1	ref|Mus musculus Rho GTPase activating protein 1 (Arhgap1), transcript variant 2, mRNA [NM_146124]	8.952538224	11.13231076	3.920473777	-2.179772536	ipo
Mup1	ref|Mus musculus major urinary protein 1 (Mup1), transcript variant 3, mRNA [NM_001163010]	7.078087787	9.26073673	4.183025875	-2.182648943	ipo
Thrsp	ref|Mus musculus thyroid hormone responsive (Thrsp), mRNA [NM_009381]	11.27579095	13.45909223	3.522985227	-2.183301273	ipo
Slc7a10	ref|Mus musculus solute carrier family 7 (cationic amino acid transporter, y+ system), member 10 (Slc7a10), mRNA [NM_017394]	6.149379484	8.346611198	4.32293516	-2.197231714	ipo
Gm40841	ref|PREDICTED: Mus musculus uncharacterized LOC105245375 (LOC105245375), transcript variant X3, ncRNA [XR_872515]	5.990501395	8.188563345	4.27097968	-2.198061951	ipo
Ltbp2	ref|Mus musculus latent transforming growth factor beta binding protein 2 (Ltbp2), mRNA [NM_013589]	9.552042177	11.7531558	3.928326054	-2.201113622	ipo
Krt14	ref|Mus musculus keratin 14 (Krt14), mRNA [NM_016958]	6.576383555	8.790550647	4.436547273	-2.214167092	ipo
Bdh2	ref|Mus musculus 3-hydroxybutyrate dehydrogenase, type 2 (Bdh2), transcript variant 1, mRNA [NM_001172055]	9.066084385	11.28275914	4.100306201	-2.216674756	ipo
Cox8b	ref|Mus musculus cytochrome c oxidase subunit VIIIb (Cox8b), mRNA [NM_007751]	7.623222736	9.843095905	4.334891221	-2.219873169	ipo
Dmkn	ref|Mus musculus dermokine (Dmkn), transcript variant 3, mRNA [NM_001166173]	6.641532589	8.864383654	4.426935399	-2.222851065	ipo
Slc36a2	ref|Mus musculus solute carrier family 36 (proton/amino acid symporter), member 2 (Slc36a2), mRNA [NM_153170]	6.772890916	9.001000387	4.484296683	-2.228109471	ipo
Ntrk2	ref|Mus musculus neurotrophic tyrosine kinase, receptor, type 2 (Ntrk2), transcript variant 2, mRNA [NM_008745]	8.826600417	11.08086534	4.355376468	-2.254264923	ipo
Mup19	ref|Mus musculus major urinary protein 19 (Mup19), mRNA [NM_001135127]	7.537673221	9.795328855	4.553798035	-2.257655634	ipo
Gys2	ref|Mus musculus glycogen synthase 2 (Gys2), mRNA [NM_145572]	5.352053	7.614241775	4.611266596	-2.262188774	ipo
Ifit1	ref|Mus musculus interferon-induced protein with tetratricopeptide repeats 1 (Ifit1), mRNA [NM_008331]	6.837690955	9.108882175	4.730916951	-2.27119122	ipo
Ces1f	ref|Mus musculus carboxylesterase 1F (Ces1f), mRNA [NM_144930]	6.130290542	8.420825781	4.858957668	-2.290535239	ipo
Smek2	ref|Mus musculus SMEK homolog 2, suppressor of mek1 (Dictyostelium) (Smek2), mRNA [NM_134034]	7.926436776	10.22125047	4.735371128	-2.294813695	ipo
Cd36	ref|Mus musculus CD36 antigen (Cd36), transcript variant 2, mRNA [NM_007643]	7.469587779	9.776746099	4.862847174	-2.30715832	ipo
Glb1l2	ref|Mus musculus galactosidase, beta 1-like 2 (Glb1l2), mRNA [NM_153803]	7.151293592	9.475550789	4.996785041	-2.324257197	ipo
Slc15a4	ref|Mus musculus solute carrier family 15, member 4 (Slc15a4), mRNA [NM_133895]	9.179868832	11.51565265	4.771500266	-2.335783821	ipo
A_55_P2146249	Unknown	11.32437733	13.68221032	4.521568064	-2.357832989	ipo
Banf1	ref|Mus musculus barrier to autointegration factor 1 (Banf1), transcript variant 2, mRNA [NM_001038231]	8.486812299	10.84514517	5.011381906	-2.358332872	ipo
Txnip	ref|Mus musculus thioredoxin interacting protein (Txnip), transcript variant 1, mRNA [NM_001009935]	8.265545223	10.62412344	5.041135206	-2.358578221	ipo
ENSMUST00000151019	gb|Mus musculus adult male diencephalon cDNA, RIKEN full-length enriched library, clone:9330104I15 product:similar to TYROSYL-DNA PHOSPHODIESTERASE PROTEIN (FRAGMENT) [Homo sapiens], full insert sequence. [AK033868]	3.81897626	6.184249715	4.7952242	-2.365273455	ipo
Cdo1	ref|Mus musculus cysteine dioxygenase 1, cytosolic (Cdo1), mRNA [NM_033037]	9.462734936	11.82996242	4.905704098	-2.367227488	ipo
Cyp2f2	ref|Mus musculus cytochrome P450, family 2, subfamily f, polypeptide 2 (Cyp2f2), mRNA [NM_007817]	9.325845237	11.69730731	4.955005507	-2.371462072	ipo
Klk5	ref|Mus musculus kallikrein related-peptidase 5 (Klk5), mRNA [NM_026806]	3.344179149	5.724236718	4.547624871	-2.380057569	ipo
Saa3	ref|Mus musculus serum amyloid A 3 (Saa3), mRNA [NM_011315]	5.906169834	8.304912002	5.468698337	-2.398742167	ipo
Zfp68	ref|Mus musculus zinc finger protein 68 (Zfp68), transcript variant 1, mRNA [NM_013844]	7.077747188	9.48645464	5.496133147	-2.408707451	ipo
Setd1b	ref|PREDICTED: Mus musculus SET domain containing 1B (Setd1b), transcript variant X2, mRNA [XM_006530238]	7.469569851	9.886509379	5.519623231	-2.416939529	ipo
6330403K07Rik	ref|Mus musculus RIKEN cDNA 6330403K07 gene (6330403K07Rik), mRNA [NM_134022]	7.121004358	9.540275021	5.571261011	-2.419270663	ipo
Acsl1	ref|Mus musculus acyl-CoA synthetase long-chain family member 1 (Acsl1), transcript variant 2, mRNA [NM_007981]	9.323262209	11.742604	5.24011245	-2.419341794	ipo
Amy1	ref|Mus musculus amylase 1, salivary (Amy1), transcript variant 1, mRNA [NM_007446]	6.492316947	8.914486786	5.626226198	-2.422169839	ipo
Gpd1	ref|Mus musculus glycerol-3-phosphate dehydrogenase 1 (soluble) (Gpd1), mRNA [NM_010271]	11.59088456	14.01794125	4.883954416	-2.427056687	ipo
ENSMUST00000076314	Unknown	14.06699287	16.49465959	4.423397488	-2.427666716	ipo
Chil1	ref|Mus musculus chitinase-like 1 (Chil1), mRNA [NM_007695]	7.93909743	10.38022021	5.607242096	-2.441122782	ipo
Ccdc65	ref|Mus musculus coiled-coil domain containing 65 (Ccdc65), mRNA [NM_153518]	5.704327606	8.166984473	5.866451724	-2.462656866	ipo
Pnpla3	ref|Mus musculus patatin-like phospholipase domain containing 3 (Pnpla3), mRNA [NM_054088]	6.127874226	8.615617897	6.006947881	-2.48774367	ipo
Upk3a	ref|Mus musculus uroplakin 3A (Upk3a), mRNA [NM_023478]	5.608434839	8.109377552	6.03948117	-2.500942713	ipo
Fam13b	ref|Mus musculus family with sequence similarity 13, member B (Fam13b), mRNA [NM_146084]	4.849833482	7.379163151	6.062590112	-2.529329669	ipo
Ccser2	ref|Mus musculus coiled-coil serine rich 2 (Ccser2), transcript variant 1, mRNA [NM_027045]	9.398496442	11.93644967	5.955619736	-2.537953223	ipo
Clca3b	ref|Mus musculus chloride channel calcium activated 3B (Clca3b), mRNA [NM_139148]	6.542581103	9.087201868	6.384953556	-2.544620765	ipo
Krt5	ref|Mus musculus keratin 5 (Krt5), mRNA [NM_027011]	6.972413253	9.52028161	6.319362753	-2.547868357	ipo
Ly6d	ref|Mus musculus lymphocyte antigen 6 complex, locus D (Ly6d), mRNA [NM_010742]	8.525674329	11.07642274	6.166310988	-2.550748416	ipo
Tex261	ref|Mus musculus testis expressed gene 261 (Tex261), mRNA [NM_009357]	8.883304503	11.44764578	6.212147446	-2.564341281	ipo
Il1b	ref|Mus musculus interleukin 1 beta (Il1b), mRNA [NM_008361]	5.868266768	8.436947947	6.592357004	-2.568681179	ipo
Rbp4	ref|Mus musculus retinol binding protein 4, plasma (Rbp4), transcript variant 1, mRNA [NM_001159487]	10.15589416	12.73191387	6.063123528	-2.576019702	ipo
Gm14446	ref|Mus musculus predicted gene 14446 (Gm14446), transcript variant 1, mRNA [NM_001110517]	4.004812762	6.594872886	6.232528925	-2.590060124	ipo
Mmp3	ref|Mus musculus matrix metallopeptidase 3 (Mmp3), mRNA [NM_010809]	7.063898954	9.654309387	6.600407393	-2.590410432	ipo
Gpnmb	ref|Mus musculus glycoprotein (transmembrane) nmb (Gpnmb), mRNA [NM_053110]	7.039931743	9.647927042	6.693728557	-2.607995298	ipo
Sprr2b	ref|Mus musculus small proline-rich protein 2B (Sprr2b), mRNA [NM_011469]	5.427264221	8.038785924	6.759806999	-2.611521704	ipo
Trim63	ref|Mus musculus tripartite motif-containing 63 (Trim63), mRNA [NM_001039048]	5.57567507	8.243712277	7.064554451	-2.668037207	ipo
Prdx4	ref|Mus musculus peroxiredoxin 4 (Prdx4), mRNA [NM_016764]	8.841089525	11.51895552	6.927650525	-2.677865998	ipo
Smg7	ref|Mus musculus Smg-7 homolog, nonsense mediated mRNA decay factor (C. elegans) (Smg7), transcript variant 3, mRNA [NM_001005507]	6.039643744	8.72635792	7.248412516	-2.686714177	ipo
Muc13	ref|Mus musculus mucin 13, epithelial transmembrane (Muc13), mRNA [NM_010739]	7.731682532	10.44313836	7.290857859	-2.711455831	ipo
Plin4	ref|Mus musculus perilipin 4 (Plin4), mRNA [NM_020568]	10.06317609	12.78214776	6.991387505	-2.718971673	ipo
Orm1	ref|Mus musculus orosomucoid 1 (Orm1), mRNA [NM_008768]	5.65590239	8.40375559	7.734010542	-2.7478532	ipo
Ifit3	ref|Mus musculus interferon-induced protein with tetratricopeptide repeats 3 (Ifit3), mRNA [NM_010501]	6.826522743	9.608405824	7.909156971	-2.781883081	ipo
Cidec	ref|Mus musculus cell death-inducing DFFA-like effector c (Cidec), transcript variant 1, mRNA [NM_178373]	6.744934301	9.528192584	7.894697801	-2.783258282	ipo
D930015E06Rik	ref|Mus musculus RIKEN cDNA D930015E06 gene (D930015E06Rik), mRNA [NM_172681]	7.952790578	10.78135581	8.041083218	-2.828565228	ipo
Ifi27l2a	ref|Mus musculus interferon, alpha-inducible protein 27 like 2A (Ifi27l2a), transcript variant 1, mRNA [NM_029803]	12.76078307	15.62034608	7.421778616	-2.859563003	ipo
Scd1	ref|Mus musculus stearoyl-Coenzyme A desaturase 1 (Scd1), mRNA [NM_009127]	10.06906237	12.95045309	8.06439745	-2.881390721	ipo
1700028P14Rik	ref|Mus musculus RIKEN cDNA 1700028P14 gene (1700028P14Rik), mRNA [NM_026188]	6.710189953	9.597879679	8.545146212	-2.887689725	ipo
ENSMUST00000181461	Unknown	11.82459033	14.74782744	8.024627542	-2.923237113	ipo
A_55_P2382262	Unknown	5.927728197	8.873149442	8.955341331	-2.945421245	ipo
Mmp11	ref|Mus musculus matrix metallopeptidase 11 (Mmp11), transcript variant 1, mRNA [NM_008606]	10.87690886	13.82496725	8.364789901	-2.948058391	ipo
Hmgcs2	ref|Mus musculus 3-hydroxy-3-methylglutaryl-Coenzyme A synthase 2 (Hmgcs2), mRNA [NM_008256]	6.710629126	9.685118467	9.130734736	-2.974489341	ipo
Slc26a4	ref|Mus musculus solute carrier family 26, member 4 (Slc26a4), mRNA [NM_011867]	6.885150159	9.886400562	9.34195567	-3.001250403	ipo
Sncg	ref|Mus musculus synuclein, gamma (Sncg), mRNA [NM_011430]	8.875385772	11.89187474	9.174399447	-3.016488972	ipo
Mmp11	ref|Mus musculus matrix metallopeptidase 11 (Mmp11), transcript variant 1, mRNA [NM_008606]	9.737209715	12.80907361	9.427561519	-3.071863895	ipo
Retnla	ref|Mus musculus resistin like alpha (Retnla), mRNA [NM_020509]	9.527945437	12.61554212	9.570513656	-3.087596688	ipo
Duoxa1	ref|Mus musculus dual oxidase maturation factor 1 (Duoxa1), mRNA [NM_001305262]	3.961155635	7.06420122	9.293475409	-3.103045586	ipo
Mrap	ref|Mus musculus melanocortin 2 receptor accessory protein (Mrap), mRNA [NM_029844]	6.750925793	9.877610983	10.18196186	-3.126685191	ipo
E130304I02Rik	gb|Mus musculus activated spleen cDNA, RIKEN full-length enriched library, clone:F830113J10 product:hypothetical protein, full insert sequence. [AK172290]	5.581766652	8.713293206	10.21737109	-3.131526554	ipo
Ppp2r5a	ref|Mus musculus protein phosphatase 2, regulatory subunit B', alpha (Ppp2r5a), mRNA [NM_144880]	9.084121068	12.25494035	10.21975139	-3.17081928	ipo
Klhl22	ref|Mus musculus kelch-like 22 (Klhl22), mRNA [NM_145479]	8.710441497	11.94882756	10.75972701	-3.238386061	ipo
Gtpbp10	ref|Mus musculus GTP-binding protein 10 (putative) (Gtpbp10), mRNA [NM_153116]	5.913517755	9.16245247	11.12969626	-3.248934715	ipo
Pcp4l1	ref|Mus musculus Purkinje cell protein 4-like 1 (Pcp4l1), mRNA [NM_025557]	10.0882523	13.34826224	10.68221363	-3.260009937	ipo
Pamr1	ref|Mus musculus peptidase domain containing associated with muscle regeneration 1 (Pamr1), mRNA [NM_173749]	9.555687211	12.81879956	10.79460212	-3.263112348	ipo
Adig	ref|Mus musculus adipogenin (Adig), mRNA [NM_145635]	8.308540553	11.60655423	11.2509893	-3.29801368	ipo
Orm2	ref|Mus musculus orosomucoid 2 (Orm2), mRNA [NM_011016]	5.482539297	8.83479855	11.73463334	-3.352259253	ipo
Wfdc18	ref|Mus musculus WAP four-disulfide core domain 18 (Wfdc18), mRNA [NM_007969]	8.797697865	12.18511034	11.8239413	-3.387412479	ipo
ENSMUST00000122422	ref|PREDICTED: Mus musculus 60S ribosomal protein L19 pseudogene (LOC102641283), misc_RNA [XR_864492]	14.00055703	17.46097713	11.41440609	-3.460420091	ipo
Vasn	ref|Mus musculus vasorin (Vasn), mRNA [NM_139307]	6.449518081	9.973296364	13.12875605	-3.523778282	ipo
Tmem128	ref|Mus musculus transmembrane protein 128 (Tmem128), mRNA [NM_025480]	6.836341442	10.38459905	13.2724374	-3.548257605	ipo
A_55_P2060607	Unknown	12.61045706	16.16305782	12.35720786	-3.552600752	ipo
Mlana	ref|Mus musculus melan-A (Mlana), mRNA [NM_029993]	5.253398064	8.817444808	13.3471568	-3.564046744	ipo
Pcx	ref|Mus musculus pyruvate carboxylase (Pcx), transcript variant 1, mRNA [NM_001162946]	9.967663629	13.53571925	12.96127934	-3.568055621	ipo
Adrb3	ref|Mus musculus adrenergic receptor, beta 3 (Adrb3), mRNA [NM_013462]	7.018955726	10.68632582	14.09817368	-3.667370096	ipo
Rpusd3	ref|Mus musculus RNA pseudouridylate synthase domain containing 3 (Rpusd3), mRNA [NM_001033204]	5.095411038	8.867620556	14.90080543	-3.772209517	ipo
Ccl17	ref|Mus musculus chemokine (C-C motif) ligand 17 (Ccl17), mRNA [NM_011332]	6.306916745	10.18987659	15.82241297	-3.882959844	ipo
Ttc13	ref|Mus musculus tetratricopeptide repeat domain 13 (Ttc13), mRNA [NM_145607]	8.07637756	12.03617196	16.23870518	-3.959794397	ipo
S100a8	ref|Mus musculus S100 calcium binding protein A8 (calgranulin A) (S100a8), mRNA [NM_013650]	5.850040714	9.814652953	16.36406275	-3.96461224	ipo
Dnm1	ref|Mus musculus dynamin 1 (Dnm1), transcript variant 1, mRNA [NM_010065]	7.435059626	11.46637449	16.8822331	-4.031314865	ipo
Gm6109	ref|PREDICTED: Mus musculus predicted gene 6109 (Gm6109), mRNA [XM_006543103]	11.5525784	15.65642803	16.77746097	-4.103849634	ipo
Inmt	ref|Mus musculus indolethylamine N-methyltransferase (Inmt), mRNA [NM_009349]	7.532208968	11.65884435	17.6190348	-4.126635378	ipo
ENSMUST00000184810	Unknown	7.359821666	11.49207125	17.69279004	-4.132249584	ipo
Cyp2e1	ref|Mus musculus cytochrome P450, family 2, subfamily e, polypeptide 1 (Cyp2e1), mRNA [NM_021282]	8.629781881	12.78678021	17.70973157	-4.156998332	ipo
Plin1	ref|Mus musculus perilipin 1 (Plin1), transcript variant 1, mRNA [NM_175640]	6.79883242	11.04181202	18.63182007	-4.2429796	ipo
Cyp2e1	ref|Mus musculus cytochrome P450, family 2, subfamily e, polypeptide 1 (Cyp2e1), mRNA [NM_021282]	7.010378121	11.3476032	19.3275178	-4.337225077	ipo
Sprr2d	ref|Mus musculus small proline-rich protein 2D (Sprr2d), mRNA [NM_011470]	8.890696876	13.34163556	20.00120179	-4.450938685	ipo
Adipoq	ref|Mus musculus adiponectin, C1Q and collagen domain containing (Adipoq), mRNA [NM_009605]	8.647110664	13.36831325	22.24154402	-4.721202583	ipo
Fabp4	ref|Mus musculus fatty acid binding protein 4, adipocyte (Fabp4), mRNA [NM_024406]	9.992359297	14.81485162	22.84765308	-4.822492325	ipo
Retn	ref|Mus musculus resistin (Retn), transcript variant 2, mRNA [NM_001204959]	8.85403001	13.84050755	24.39122833	-4.986477543	ipo
Cxcl5	ref|Mus musculus chemokine (C-X-C motif) ligand 5 (Cxcl5), mRNA [NM_009141]	7.102244986	12.11134072	24.84495689	-5.009095731	ipo
S100a9	ref|Mus musculus S100 calcium binding protein A9 (calgranulin B) (S100a9), transcript variant 1, mRNA [NM_001281852]	7.001987456	12.15340271	26.01934894	-5.151415258	ipo
Cfd	ref|Mus musculus complement factor D (adipsin) (Cfd), transcript variant 1, mRNA [NM_013459]	11.70172225	17.06554228	27.05218336	-5.363820029	ipo
Cidec	ref|Mus musculus cell death-inducing DFFA-like effector c (Cidec), transcript variant 1, mRNA [NM_178373]	7.733897198	13.14876079	28.13359164	-5.414863591	ipo
Car3	ref|Mus musculus carbonic anhydrase 3 (Car3), mRNA [NM_007606]	9.83510389	15.2593802	27.90439496	-5.424276312	ipo
Retn	ref|Mus musculus resistin (Retn), transcript variant 2, mRNA [NM_001204959]	8.925744474	14.35242017	28.07870825	-5.426675698	ipo	diabete e lipodistrofia
ENSMUST00000082418	gb|Mus musculus 16 days neonate heart cDNA, RIKEN full-length enriched library, clone:D830029C15 product:NADH dehydrogenase 6, mitochondrial, full insert sequence. [AK142726]	8.102746946	13.53132103	28.20472802	-5.42857408	ipo
ENSMUST00000085589	Unknown	10.58688253	17.03560577	36.52442441	-6.448723242	ipo

## Sheet: cluster_iperespressi
Cluster 1					Numero geni
		Oxidoreductase	12			4.50E-005	3.60E-003
	GOTERM_MF_DIRECT	oxidoreductase activity	RT		12	1.30E-004	2.80E-002
	GOTERM_BP_DIRECT	oxidation-reduction process	RT		12	2.90E-004	4.80E-002
	UP_KEYWORDS	Iron	RT		6	1.70E-002	1.30E-001
	KEGG_PATHWAY	Metabolic pathways	RT		13	1.00E-001	6.80E-001
Annotation Cluster 2		Enrichment Score: 2.57			Count	P_Value	Benjamini
	UP_KEYWORDS	Glycoprotein	RT		30	2.50E-004	5.60E-003
	UP_KEYWORDS	Disulfide bond	RT		26	3.60E-004	7.10E-003
	UP_SEQ_FEATURE	disulfide bond	RT		24	7.40E-004	2.10E-001
	UP_SEQ_FEATURE	glycosylation site:N-linked (GlcNAc...)	RT		29	1.90E-003	2.70E-001
	UP_KEYWORDS	Secreted	RT		16	2.50E-003	3.50E-002
	UP_KEYWORDS	Signal	RT		30	4.30E-003	4.40E-002
	UP_SEQ_FEATURE	signal peptide	RT		25	6.20E-003	4.80E-001
	GOTERM_CC_DIRECT	extracellular region	RT		15	2.30E-002	6.00E-001
	GOTERM_CC_DIRECT	extracellular space	RT		13	3.50E-002	6.70E-001
Annotation Cluster 3		Enrichment Score: 2.5			Count	P_Value	Benjamini
	UP_KEYWORDS	Steroid metabolism	RT		6	1.10E-005	1.80E-003
	UP_KEYWORDS	Sterol metabolism	RT		5	1.10E-004	4.30E-003
	UP_KEYWORDS	Sterol biosynthesis	RT		4	1.50E-004	3.90E-003
	GOTERM_BP_DIRECT	sterol biosynthetic process	RT		4	2.60E-004	5.80E-002
	UP_KEYWORDS	Steroid biosynthesis	RT		4	4.60E-004	8.10E-003
	GOTERM_BP_DIRECT	steroid metabolic process	RT		5	6.30E-004	5.30E-002
	UP_KEYWORDS	Cholesterol metabolism	RT		4	1.40E-003	2.10E-002
	UP_KEYWORDS	Cholesterol biosynthesis	RT		3	2.80E-003	3.70E-002
	KEGG_PATHWAY	Steroid biosynthesis	RT		3	6.30E-003	4.20E-001
	GOTERM_BP_DIRECT	cholesterol metabolic process	RT		4	8.20E-003	3.50E-001
	GOTERM_BP_DIRECT	cholesterol biosynthetic process	RT		3	9.70E-003	3.60E-001
	UP_KEYWORDS	Lipid metabolism	RT		6	2.50E-002	1.60E-001
	UP_KEYWORDS	Lipid biosynthesis	RT		4	2.60E-002	1.60E-001
	GOTERM_BP_DIRECT	steroid biosynthetic process	RT		3	3.40E-002	6.60E-001
	KEGG_PATHWAY	Biosynthesis of antibiotics	RT		5	4.60E-002	5.00E-001
	GOTERM_BP_DIRECT	lipid metabolic process	RT		6	6.20E-002	8.30E-001
	GOTERM_CC_DIRECT	endoplasmic reticulum membrane	RT		6	2.10E-001	8.30E-001
Annotation Cluster 4		Enrichment Score: 2.42			Count	P_Value	Benjamini
	GOTERM_BP_DIRECT	retinoid metabolic process	RT		4	8.90E-005	3.00E-002
	GOTERM_BP_DIRECT	retinol metabolic process	RT		3	5.50E-003	3.40E-001
	KEGG_PATHWAY	Retinol metabolism	RT		3	1.10E-001	6.30E-001
Annotation Cluster 5		Enrichment Score: 1.84			Count	P_Value	Benjamini
	INTERPRO	Type II keratin	RT		4	2.40E-004	5.60E-002
	INTERPRO	Intermediate filament protein, conserved site	RT		4	2.30E-003	2.50E-001
	SMART	SM01391	RT		4	3.20E-003	1.70E-001
	UP_KEYWORDS	Intermediate filament	RT		4	3.30E-003	4.00E-002
	INTERPRO	Intermediate filament protein	RT		4	4.40E-003	3.00E-001
	GOTERM_CC_DIRECT	keratin filament	RT		4	1.10E-002	8.00E-001
	UP_KEYWORDS	Keratin	RT		4	1.50E-002	1.30E-001
	UP_SEQ_FEATURE	region of interest:Linker 12	RT		3	3.10E-002	7.60E-001
	UP_SEQ_FEATURE	region of interest:Coil 2	RT		3	3.10E-002	7.60E-001
	UP_SEQ_FEATURE	region of interest:Linker 1	RT		3	3.70E-002	7.80E-001
	UP_SEQ_FEATURE	region of interest:Coil 1A	RT		3	3.70E-002	7.80E-001
	UP_SEQ_FEATURE	region of interest:Coil 1B	RT		3	3.70E-002	7.80E-001
	UP_SEQ_FEATURE	region of interest:Rod	RT		3	3.80E-002	7.50E-001
	UP_SEQ_FEATURE	region of interest:Tail	RT		3	4.20E-002	7.50E-001
	GOTERM_CC_DIRECT	intermediate filament	RT		3	9.70E-002	7.30E-001
	GOTERM_MF_DIRECT	structural molecule activity	RT		4	1.00E-001	8.80E-001
Annotation Cluster 6		Enrichment Score: 1.76			Count	P_Value	Benjamini
	UP_KEYWORDS	Mitosis	RT		8	7.80E-005	4.10E-003
	UP_KEYWORDS	Cell division	RT		9	1.20E-004	3.70E-003
	GOTERM_BP_DIRECT	mitotic nuclear division	RT		8	3.00E-004	4.10E-002
	GOTERM_BP_DIRECT	cell division	RT		9	3.40E-004	3.90E-002
	UP_KEYWORDS	Cell cycle	RT		9	3.40E-003	3.80E-002
	GOTERM_MF_DIRECT	protein kinase binding	RT		8	4.60E-003	2.80E-001
	GOTERM_BP_DIRECT	cell cycle	RT		9	7.70E-003	3.60E-001
	GOTERM_CC_DIRECT	spindle pole	RT		4	1.20E-002	6.10E-001
	UP_KEYWORDS	Cytoskeleton	RT		9	6.30E-002	3.00E-001
	UP_KEYWORDS	Ubl conjugation	RT		11	7.50E-002	3.30E-001
	UP_KEYWORDS	Microtubule	RT		4	8.80E-002	3.60E-001
	GOTERM_CC_DIRECT	cytoskeleton	RT		9	1.20E-001	7.70E-001
	UP_KEYWORDS	Cytoplasm	RT		23	1.40E-001	4.70E-001
	GOTERM_CC_DIRECT	microtubule	RT		4	1.80E-001	7.80E-001
	UP_KEYWORDS	Acetylation	RT		11	8.10E-001	9.80E-001
	UP_KEYWORDS	Nucleus	RT		13	9.60E-001	1.00E+000
	GOTERM_CC_DIRECT	nucleus	RT		19	9.90E-001	1.00E+000
Annotation Cluster 7		Enrichment Score: 1.64			Count	P_Value	Benjamini
	GOTERM_MF_DIRECT	monooxygenase activity	RT		4	1.50E-002	5.60E-001
	UP_KEYWORDS	Monooxygenase	RT		4	1.60E-002	1.30E-001
	UP_KEYWORDS	Iron	RT		6	1.70E-002	1.30E-001
	COG_ONTOLOGY	Secondary metabolites biosynthesis, transport, and catabolism	RT		3	6.80E-002	3.00E-001
Annotation Cluster 8		Enrichment Score: 1.55			Count	P_Value	Benjamini
	UP_KEYWORDS	Mitosis	RT		8	7.80E-005	4.10E-003
	GOTERM_BP_DIRECT	mitotic nuclear division	RT		8	3.00E-004	4.10E-002
	UP_KEYWORDS	Kinetochore	RT		3	5.50E-002	2.70E-001
	UP_KEYWORDS	Centromere	RT		3	9.90E-002	3.80E-001
	GOTERM_CC_DIRECT	kinetochore	RT		3	1.00E-001	7.20E-001
	GOTERM_CC_DIRECT	chromosome, centromeric region	RT		3	1.30E-001	7.40E-001
	GOTERM_CC_DIRECT	chromosome	RT		3	4.60E-001	9.30E-001
	UP_KEYWORDS	Chromosome	RT		3	4.80E-001	8.70E-001
Annotation Cluster 9		Enrichment Score: 1.48			Count	P_Value	Benjamini
	GOTERM_MF_DIRECT	hormone activity	RT		5	2.00E-003	2.00E-001
	UP_KEYWORDS	Hormone	RT		3	6.90E-002	3.10E-001
	UP_KEYWORDS	Cleavage on pair of basic residues	RT		3	2.60E-001	6.40E-001
Annotation Cluster 10		Enrichment Score: 1.32			Count	P_Value	Benjamini
	UP_KEYWORDS	Iron	RT		6	1.70E-002	1.30E-001
	GOTERM_MF_DIRECT	iron ion binding	RT		4	8.00E-002	9.30E-001
	GOTERM_MF_DIRECT	oxidoreductase activity, acting on paired donors, with incorporation or reduction of molecular oxygen	RT		3	8.10E-002	9.00E-001
Annotation Cluster 11		Enrichment Score: 1.25			Count	P_Value	Benjamini
	UP_KEYWORDS	Endoplasmic reticulum	RT		11	6.10E-003	5.90E-002
	UP_KEYWORDS	Microsome	RT		4	1.60E-002	1.30E-001
	GOTERM_CC_DIRECT	organelle membrane	RT		3	6.60E-002	7.80E-001
	GOTERM_CC_DIRECT	endoplasmic reticulum	RT		11	7.10E-002	7.60E-001
	GOTERM_MF_DIRECT	iron ion binding	RT		4	8.00E-002	9.30E-001
	GOTERM_CC_DIRECT	endoplasmic reticulum membrane	RT		6	2.10E-001	8.30E-001
	GOTERM_CC_DIRECT	intracellular membrane-bounded organelle	RT		6	2.50E-001	8.20E-001
Annotation Cluster 12		Enrichment Score: 1.12			Count	P_Value	Benjamini
	GOTERM_BP_DIRECT	mitotic spindle organization	RT		3	7.50E-003	3.70E-001
	INTERPRO	Serine/threonine-protein kinase, active site	RT		6	1.50E-002	5.20E-001
	UP_SEQ_FEATURE	active site:Proton acceptor	RT		9	1.60E-002	5.80E-001
	GOTERM_BP_DIRECT	protein phosphorylation	RT		8	1.80E-002	4.90E-001
	SMART	S_TKc	RT		6	1.90E-002	4.40E-001
	UP_KEYWORDS	Serine/threonine-protein kinase	RT		6	2.30E-002	1.60E-001
	UP_KEYWORDS	Transferase	RT		13	3.00E-002	1.80E-001
	GOTERM_MF_DIRECT	transferase activity	RT		13	4.50E-002	8.70E-001
	GOTERM_MF_DIRECT	protein serine/threonine kinase activity	RT		6	5.30E-002	8.60E-001
	INTERPRO	Protein kinase, catalytic domain	RT		6	7.20E-002	9.50E-001
	UP_SEQ_FEATURE	domain:Protein kinase	RT		6	8.20E-002	8.80E-001
	UP_KEYWORDS	ATP-binding	RT		10	9.10E-002	3.60E-001
	INTERPRO	Protein kinase, ATP binding site	RT		5	9.10E-002	9.70E-001
	INTERPRO	Protein kinase-like domain	RT		6	9.30E-002	9.50E-001
	GOTERM_MF_DIRECT	kinase activity	RT		7	1.00E-001	9.00E-001
	GOTERM_MF_DIRECT	protein kinase activity	RT		6	1.10E-001	8.50E-001
	GOTERM_BP_DIRECT	peptidyl-serine phosphorylation	RT		3	1.30E-001	9.50E-001
	UP_SEQ_FEATURE	binding site:ATP	RT		6	1.30E-001	9.60E-001
	UP_KEYWORDS	Kinase	RT		6	1.50E-001	4.80E-001
	UP_SEQ_FEATURE	nucleotide phosphate-binding region:ATP	RT		8	1.60E-001	9.70E-001
	GOTERM_BP_DIRECT	phosphorylation	RT		6	1.60E-001	9.70E-001
	UP_KEYWORDS	Nucleotide-binding	RT		10	2.60E-001	6.40E-001
	GOTERM_MF_DIRECT	ATP binding	RT		10	2.90E-001	9.90E-001
	GOTERM_MF_DIRECT	nucleotide binding	RT		10	5.80E-001	1.00E+000
	GOTERM_CC_DIRECT	centrosome	RT		3	5.80E-001	9.70E-001
Annotation Cluster 13		Enrichment Score: 1			Count	P_Value	Benjamini
	UP_KEYWORDS	Protease inhibitor	RT		3	8.40E-002	3.50E-001
	GOTERM_BP_DIRECT	negative regulation of peptidase activity	RT		3	1.00E-001	9.20E-001
	GOTERM_MF_DIRECT	peptidase inhibitor activity	RT		3	1.20E-001	8.50E-001
Annotation Cluster 14		Enrichment Score: 0.97			Count	P_Value	Benjamini
	UP_SEQ_FEATURE	topological domain:Cytoplasmic	RT		23	9.70E-003	5.40E-001
	UP_SEQ_FEATURE	topological domain:Extracellular	RT		19	1.30E-002	5.70E-001
	UP_SEQ_FEATURE	transmembrane region	RT		28	4.70E-002	7.50E-001
	UP_KEYWORDS	Transmembrane helix	RT		34	1.30E-001	4.50E-001
	UP_KEYWORDS	Transmembrane	RT		34	1.30E-001	4.50E-001
	UP_KEYWORDS	Cell membrane	RT		19	2.30E-001	6.40E-001
	GOTERM_CC_DIRECT	membrane	RT		36	2.40E-001	8.20E-001
	GOTERM_CC_DIRECT	integral component of membrane	RT		35	2.70E-001	8.30E-001
	GOTERM_CC_DIRECT	plasma membrane	RT		25	3.30E-001	8.70E-001
	UP_KEYWORDS	Membrane	RT		37	4.10E-001	8.10E-001
Annotation Cluster 15		Enrichment Score: 0.9			Count	P_Value	Benjamini
	GOTERM_BP_DIRECT	phospholipid transport	RT		3	1.10E-002	3.70E-001
	UP_KEYWORDS	Lipid transport	RT		3	4.50E-002	2.40E-001
	GOTERM_BP_DIRECT	lipid transport	RT		3	9.40E-002	9.00E-001
	UP_KEYWORDS	Transport	RT		7	7.80E-001	9.80E-001
	GOTERM_BP_DIRECT	transport	RT		7	8.60E-001	1.00E+000
Annotation Cluster 16		Enrichment Score: 0.8			Count	P_Value	Benjamini
	GOTERM_BP_DIRECT	microtubule cytoskeleton organization	RT		3	7.30E-002	8.70E-001
	UP_KEYWORDS	Microtubule	RT		4	8.80E-002	3.60E-001
	GOTERM_CC_DIRECT	spindle	RT		3	9.50E-002	7.50E-001
	GOTERM_CC_DIRECT	microtubule cytoskeleton	RT		3	1.60E-001	7.70E-001
	GOTERM_CC_DIRECT	microtubule	RT		4	1.80E-001	7.80E-001
	GOTERM_CC_DIRECT	nucleoplasm	RT		7	8.80E-001	1.00E+000
Annotation Cluster 17		Enrichment Score: 0.54			Count	P_Value	Benjamini
	UP_KEYWORDS	Calcium	RT		6	2.30E-001	6.40E-001
	GOTERM_MF_DIRECT	calcium ion binding	RT		6	2.40E-001	9.80E-001
	GOTERM_MF_DIRECT	protein heterodimerization activity	RT		4	4.40E-001	1.00E+000
Annotation Cluster 18		Enrichment Score: 0.36			Count	P_Value	Benjamini
	KEGG_PATHWAY	Ubiquitin mediated proteolysis	RT		3	2.30E-001	8.20E-001
	GOTERM_BP_DIRECT	protein ubiquitination	RT		3	5.00E-001	1.00E+000
	UP_KEYWORDS	Ubl conjugation pathway	RT		3	7.20E-001	9.60E-001
Annotation Cluster 19		Enrichment Score: 0.32			Count	P_Value	Benjamini
	GOTERM_CC_DIRECT	integral component of plasma membrane	RT		9	1.30E-001	7.60E-001
	GOTERM_MF_DIRECT	signal transducer activity	RT		6	2.00E-001	9.60E-001
	KEGG_PATHWAY	Neuroactive ligand-receptor interaction	RT		4	2.70E-001	8.60E-001
	KEGG_PATHWAY	Calcium signaling pathway	RT		3	3.20E-001	8.70E-001
	UP_KEYWORDS	Receptor	RT		11	6.00E-001	9.20E-001
	GOTERM_BP_DIRECT	G-protein coupled receptor signaling pathway	RT		8	6.90E-001	1.00E+000
	UP_KEYWORDS	G-protein coupled receptor	RT		7	7.00E-001	9.60E-001
	GOTERM_BP_DIRECT	signal transduction	RT		6	7.00E-001	1.00E+000
	UP_KEYWORDS	Transducer	RT		7	7.30E-001	9.70E-001
	INTERPRO	GPCR, rhodopsin-like, 7TM	RT		7	7.60E-001	1.00E+000
	INTERPRO	G protein-coupled receptor, rhodopsin-like	RT		6	7.60E-001	1.00E+000
	GOTERM_MF_DIRECT	G-protein coupled receptor activity	RT		7	8.50E-001	1.00E+000
Annotation Cluster 20		Enrichment Score: 0.19			Count	P_Value	Benjamini
	INTERPRO	Immunoglobulin-like fold	RT		6	5.20E-001	1.00E+000
	UP_KEYWORDS	Immunoglobulin domain	RT		3	5.70E-001	9.10E-001
	SMART	IG	RT		3	6.40E-001	1.00E+000
	INTERPRO	Immunoglobulin subtype	RT		3	6.60E-001	1.00E+000
	INTERPRO	Immunoglobulin-like domain	RT		3	9.10E-001	1.00E+000
Annotation Cluster 21		Enrichment Score: 0.15			Count	P_Value	Benjamini
	UP_KEYWORDS	Developmental protein	RT		5	5.50E-001	9.00E-001
	GOTERM_BP_DIRECT	multicellular organism development	RT		5	7.10E-001	1.00E+000
	UP_KEYWORDS	Differentiation	RT		3	7.30E-001	9.60E-001
	GOTERM_BP_DIRECT	cell differentiation	RT
